# Supplementary material for: Epidemiology and Genetic Diversity of Chlamydia pecorum in Cattle and Sheep from Western China
Source: Pathogens. 2025 Nov 27;14(12):1209. doi: 10.3390/pathogens14121209 (PMC12735864; doi:10.3390/pathogens14121209)
Supplement: Supplementary file 1 [file pathogens-14-01209-s001.zip]

Archive with 3 entries (3 files):
- Supplementary material S1.pdf
- Supplementary material S2.xlsx
- Supplementary material S3.xlsx
