# Supplementary material for: Epidemiology and Genetic Diversity of Chlamydia pecorum in Cattle and Sheep from Western China
Source: Pathogens. 2025 Nov 27;14(12):1209. doi: 10.3390/pathogens14121209 (PMC12735864; doi:10.3390/pathogens14121209)
Supplement: Supplementary file 1 [file pathogens-14-01209-s001.zip › Supplementary material S2.xlsx]

## Sheet: Sheet1
isolate	Genbank	Sampling_date	Sampling_site	Animal_species
NX420	PX414439	2025.04	Wuzhong Ningxia	Holstein Cow
NX421	PX414440	2025.04	Wuzhong Ningxia	Holstein Cow
NX423	PX414441	2025.04	Wuzhong Ningxia	Holstein Cow
NX427	PX414442	2025.04	Wuzhong Ningxia	Holstein Cow
NX429	PX414443	2025.04	Wuzhong Ningxia	Holstein Cow
NX432	PX414444	2025.04	Wuzhong Ningxia	Holstein Cow
NX433	PX414445	2025.04	Wuzhong Ningxia	Holstein Cow
NX435	PX414446	2025.04	Wuzhong Ningxia	Holstein Cow
NX440	PX414447	2025.04	Wuzhong Ningxia	Holstein Cow
NX451	PX414448	2025.04	Wuzhong Ningxia	Holstein Cow
NX456	PX414449	2025.04	Wuzhong Ningxia	Holstein Cow
NX462	PX414450	2025.04	Wuzhong Ningxia	Holstein Cow
NX475	PX414451	2025.04	Wuzhong Ningxia	Holstein Cow
NX485	PX414452	2025.04	Wuzhong Ningxia	Holstein Cow
NX496	PX414453	2025.04	Wuzhong Ningxia	Holstein Cow
NX497	PX414454	2025.04	Wuzhong Ningxia	Holstein Cow
NX498	PX414455	2025.04	Wuzhong Ningxia	Holstein Cow
NX499	PX414456	2025.04	Wuzhong Ningxia	Holstein Cow
NX500	PX414457	2025.04	Wuzhong Ningxia	Holstein Cow
NX507	PX414458	2025.04	Wuzhong Ningxia	Holstein Cow
NX510	PX414459	2025.04	Wuzhong Ningxia	Holstein Cow
NX512	PX414460	2025.04	Wuzhong Ningxia	Holstein Cow
NX515	PX414461	2025.04	Wuzhong Ningxia	Holstein Cow
NX516	PX414462	2025.04	Wuzhong Ningxia	Holstein Cow
NX519	PX414463	2025.04	Wuzhong Ningxia	Holstein Cow
NX520	PX414464	2025.04	Wuzhong Ningxia	Holstein Cow
NX521	PX414465	2025.04	Wuzhong Ningxia	Holstein Cow
NX522	PX414466	2025.04	Wuzhong Ningxia	Holstein Cow
NX524	PX414467	2025.04	Wuzhong Ningxia	Holstein Cow
NX527	PX414468	2025.04	Wuzhong Ningxia	Holstein Cow
NX529	PX414469	2025.04	Wuzhong Ningxia	Holstein Cow
NX530	PX414470	2025.04	Wuzhong Ningxia	Holstein Cow
NX531	PX414471	2025.04	Wuzhong Ningxia	Holstein Cow
NX533	PX414472	2025.04	Wuzhong Ningxia	Holstein Cow
NX535	PX414473	2025.04	Wuzhong Ningxia	Holstein Cow
NX536	PX414474	2025.04	Wuzhong Ningxia	Holstein Cow
NX537	PX414475	2025.04	Wuzhong Ningxia	Holstein Cow
NX538	PX414476	2025.04	Wuzhong Ningxia	Holstein Cow
NX539	PX414477	2025.04	Wuzhong Ningxia	Holstein Cow
NX543	PX414478	2025.04	Wuzhong Ningxia	Holstein Cow
NX544	PX414479	2025.04	Wuzhong Ningxia	Holstein Cow
NX546	PX414480	2025.04	Wuzhong Ningxia	Holstein Cow
NX547	PX414481	2025.04	Wuzhong Ningxia	Holstein Cow
NX548	PX414482	2025.04	Wuzhong Ningxia	Holstein Cow
NX550	PX414483	2025.04	Wuzhong Ningxia	Holstein Cow
NX551	PX414484	2025.04	Wuzhong Ningxia	Holstein Cow
NX552	PX414485	2025.04	Wuzhong Ningxia	Holstein Cow
NX555	PX414486	2025.04	Wuzhong Ningxia	Holstein Cow
NX556	PX414487	2025.04	Wuzhong Ningxia	Holstein Cow
NX559	PX414488	2025.04	Wuzhong Ningxia	Holstein Cow
NX560	PX414489	2025.04	Wuzhong Ningxia	Holstein Cow
NX561	PX414490	2025.04	Wuzhong Ningxia	Holstein Cow
NX562	PX414491	2025.04	Wuzhong Ningxia	Holstein Cow
NX563	PX414492	2025.04	Wuzhong Ningxia	Holstein Cow
NX565	PX414493	2025.04	Wuzhong Ningxia	Holstein Cow
NX567	PX414494	2025.04	Wuzhong Ningxia	Holstein Cow
NX569	PX414495	2025.04	Wuzhong Ningxia	Holstein Cow
NX572	PX414496	2025.04	Wuzhong Ningxia	Holstein Cow
NX573	PX414497	2025.04	Wuzhong Ningxia	Holstein Cow
NX574	PX414498	2025.04	Wuzhong Ningxia	Holstein Cow
NX579	PX414499	2025.04	Wuzhong Ningxia	Holstein Cow
NX580	PX414500	2025.04	Wuzhong Ningxia	Holstein Cow
NX581	PX414501	2025.04	Wuzhong Ningxia	Holstein Cow
NX582	PX414502	2025.04	Wuzhong Ningxia	Holstein Cow
NX583	PX414503	2025.04	Wuzhong Ningxia	Holstein Cow
NX585	PX414504	2025.04	Wuzhong Ningxia	Holstein Cow
NX586	PX414505	2025.04	Wuzhong Ningxia	Holstein Cow
NX587	PX414506	2025.04	Wuzhong Ningxia	Holstein Cow
NX588	PX414507	2025.04	Wuzhong Ningxia	Holstein Cow
NX589	PX414508	2025.04	Wuzhong Ningxia	Holstein Cow
NX590	PX414509	2025.04	Wuzhong Ningxia	Holstein Cow
NX593	PX414510	2025.04	Wuzhong Ningxia	Holstein Cow
NX598	PX414511	2025.04	Wuzhong Ningxia	Beef Cattle
NX599	PX414512	2025.04	Wuzhong Ningxia	Beef Cattle
NX601	PX414513	2025.04	Wuzhong Ningxia	Beef Cattle
NX617	PX414514	2025.04	Wuzhong Ningxia	Beef Cattle
NX619	PX414515	2025.04	Wuzhong Ningxia	Beef Cattle
NX622	PX414516	2025.04	Wuzhong Ningxia	Beef Cattle
NX623	PX414517	2025.04	Wuzhong Ningxia	Beef Cattle
NX625	PX414518	2025.04	Wuzhong Ningxia	Beef Cattle
NX626	PX414519	2025.04	Wuzhong Ningxia	Beef Cattle
NX629	PX414520	2025.04	Wuzhong Ningxia	Beef Cattle
NX630	PX414521	2025.04	Wuzhong Ningxia	Beef Cattle
NX631	PX414522	2025.04	Wuzhong Ningxia	Beef Cattle
NX637	PX414523	2025.04	Wuzhong Ningxia	Beef Cattle
NX638	PX414524	2025.04	Wuzhong Ningxia	Beef Cattle
NX642	PX414525	2025.04	Wuzhong Ningxia	Beef Cattle
NX645	PX414526	2025.04	Wuzhong Ningxia	Beef Cattle
NX646	PX414527	2025.04	Wuzhong Ningxia	Beef Cattle
NX647	PX414528	2025.04	Wuzhong Ningxia	Beef Cattle
NX649	PX414529	2025.04	Wuzhong Ningxia	Beef Cattle
NX652	PX414530	2025.04	Wuzhong Ningxia	Beef Cattle
NX690	PX414531	2025.04	Wuzhong Ningxia	Beef Cattle
NX692	PX414532	2025.04	Wuzhong Ningxia	Beef Cattle
NX693	PX414533	2025.04	Wuzhong Ningxia	Beef Cattle
NX695	PX414534	2025.04	Wuzhong Ningxia	Beef Cattle
NX697	PX414535	2025.04	Wuzhong Ningxia	Beef Cattle
NX699	PX414536	2025.04	Wuzhong Ningxia	Beef Cattle
NX702	PX414537	2025.04	Wuzhong Ningxia	Beef Cattle
NX703	PX414538	2025.04	Wuzhong Ningxia	Beef Cattle
NX706	PX414539	2025.04	Wuzhong Ningxia	Beef Cattle
NX709	PX414540	2025.04	Wuzhong Ningxia	Beef Cattle
NX710	PX414541	2025.04	Wuzhong Ningxia	Beef Cattle
NX712	PX414542	2025.04	Wuzhong Ningxia	Beef Cattle
NX714	PX414543	2025.04	Wuzhong Ningxia	Beef Cattle
GSN1 10	PX414544	2025.04	Zhangye Gansu	Simmental Beef Cattle
GSN1 11	PX414545	2025.04	Zhangye Gansu	Simmental Beef Cattle
GSN1 12	PX414546	2025.04	Zhangye Gansu	Simmental Beef Cattle
GSN1 13	PX414547	2025.04	Zhangye Gansu	Simmental Beef Cattle
GSN1 14	PX414548	2025.04	Zhangye Gansu	Simmental Beef Cattle
GSN1 15	PX414549	2025.04	Zhangye Gansu	Simmental Beef Cattle
GSN1 17	PX414550	2025.04	Zhangye Gansu	Simmental Beef Cattle
GSN1 19	PX414551	2025.04	Zhangye Gansu	Simmental Beef Cattle
GSN1 22	PX414552	2025.04	Zhangye Gansu	Simmental Beef Cattle
GSN1 23	PX414553	2025.04	Zhangye Gansu	Simmental Beef Cattle
GSN1 25	PX414554	2025.04	Zhangye Gansu	Simmental Beef Cattle
GSN1 26	PX414555	2025.04	Zhangye Gansu	Simmental Beef Cattle
GSN1 33	PX414556	2025.04	Zhangye Gansu	Simmental Beef Cattle
GSN1 34	PX414557	2025.04	Zhangye Gansu	Simmental Beef Cattle
GSN1 35	PX414558	2025.04	Zhangye Gansu	Simmental Beef Cattle
GSN1 36	PX414559	2025.04	Zhangye Gansu	Simmental Beef Cattle
GSN1 37	PX414560	2025.04	Zhangye Gansu	Simmental Beef Cattle
GSN1 38	PX414561	2025.04	Zhangye Gansu	Simmental Beef Cattle
GSN1 47	PX414562	2025.04	Zhangye Gansu	Simmental Beef Cattle
GSN1 48	PX414563	2025.04	Zhangye Gansu	Simmental Beef Cattle
GSN1 5	PX414564	2025.04	Zhangye Gansu	Simmental Beef Cattle
GSN1 62	PX414565	2025.04	Zhangye Gansu	Simmental Beef Cattle
GSN1 71	PX414566	2025.04	Zhangye Gansu	Simmental Beef Cattle
GSN1 72	PX414567	2025.04	Zhangye Gansu	Simmental Beef Cattle
GSN1 82	PX414568	2025.04	Zhangye Gansu	Simmental Beef Cattle
GSN1 83	PX414569	2025.04	Zhangye Gansu	Simmental Beef Cattle
GSN1 84	PX414570	2025.04	Zhangye Gansu	Simmental Beef Cattle
GSN1 90	PX414571	2025.04	Zhangye Gansu	Simmental Beef Cattle
GSN2 16	PX414572	2025.04	Zhangye Gansu	Simmental Beef Cattle
GSN2 21	PX414573	2025.04	Zhangye Gansu	Simmental Beef Cattle
GSN2 23	PX414574	2025.04	Zhangye Gansu	Simmental Beef Cattle
GSN2 30	PX414575	2025.04	Zhangye Gansu	Simmental Beef Cattle
GSN2 31	PX414576	2025.04	Zhangye Gansu	Simmental Beef Cattle
GSN2 32	PX414577	2025.04	Zhangye Gansu	Simmental Beef Cattle
GSN2 34	PX414578	2025.04	Zhangye Gansu	Simmental Beef Cattle
GSN2 35	PX414579	2025.04	Zhangye Gansu	Simmental Beef Cattle
GSN2 36	PX414580	2025.04	Zhangye Gansu	Simmental Beef Cattle
GSN2 42	PX414581	2025.04	Zhangye Gansu	Simmental Beef Cattle
GSN2 51	PX414582	2025.04	Zhangye Gansu	Simmental Beef Cattle
GSN2 80	PX414583	2025.04	Zhangye Gansu	Simmental Beef Cattle
GSN2 85	PX414584	2025.04	Zhangye Gansu	Simmental Beef Cattle
XZ169	PX414585	2025.05	Ngari Tibet	Yak
XZ189	PX414586	2025.05	Ngari Tibet	Yak
XZ191	PX414587	2025.05	Ngari Tibet	Yak
XZ198	PX414588	2025.05	Ngari Tibet	Yak
XZ227	PX414589	2025.05	Ngari Tibet	Yak
XZ244	PX414590	2025.05	Ngari Tibet	Yak
XZ147	PX414591	2025.05	Ngari Tibet	Yak
NX575	PX414592	2025.04	Wuzhong Ningxia	Holstein Cow
NX592	PX414593	2025.04	Wuzhong Ningxia	Holstein Cow
NX505	PX414594	2025.04	Wuzhong Ningxia	Holstein Cow
GSN1 27	PX414595	2025.04	Zhangye Gansu	Simmental Beef Cattle
GSN1 4	PX414596	2025.04	Zhangye Gansu	Simmental Beef Cattle
NX708	PX414597	2025.04	Wuzhong Ningxia	Beef Cattle
NX608	PX414598	2025.04	Wuzhong Ningxia	Beef Cattle
NX610	PX414599	2025.04	Wuzhong Ningxia	Beef Cattle
NX613	PX414600	2025.04	Wuzhong Ningxia	Beef Cattle
NX711	PX414601	2025.04	Wuzhong Ningxia	Beef Cattle
NX691	PX414602	2025.04	Wuzhong Ningxia	Beef Cattle
NX650	PX414603	2025.04	Wuzhong Ningxia	Beef Cattle
NX651	PX414604	2025.04	Wuzhong Ningxia	Beef Cattle
NX523	PX414605	2025.04	Wuzhong Ningxia	Holstein Cow
NX419	PX414606	2025.04	Wuzhong Ningxia	Holstein Cow
NX422	PX414607	2025.04	Wuzhong Ningxia	Holstein Cow
NX452	PX414608	2025.04	Wuzhong Ningxia	Holstein Cow
NX455	PX414609	2025.04	Wuzhong Ningxia	Holstein Cow
NX463	PX414610	2025.04	Wuzhong Ningxia	Holstein Cow
NX470	PX414611	2025.04	Wuzhong Ningxia	Holstein Cow
NX476	PX414612	2025.04	Wuzhong Ningxia	Holstein Cow
NX486	PX414613	2025.04	Wuzhong Ningxia	Holstein Cow
NX506	PX414614	2025.04	Wuzhong Ningxia	Holstein Cow
NX509	PX414615	2025.04	Wuzhong Ningxia	Holstein Cow
NX511	PX414616	2025.04	Wuzhong Ningxia	Holstein Cow
NX541	PX414617	2025.04	Wuzhong Ningxia	Holstein Cow
NX600	PX414618	2025.04	Wuzhong Ningxia	Beef Cattle
NX606	PX414619	2025.04	Wuzhong Ningxia	Beef Cattle
NX632	PX414620	2025.04	Wuzhong Ningxia	Beef Cattle
GSN1 79	PX414621	2025.04	Zhangye Gansu	Simmental Beef Cattle
NX640	PX414622	2025.04	Wuzhong Ningxia	Beef Cattle
XZ26	PX414623	2025.05	Ngari Tibet	Goat
XZ47	PX414624	2025.05	Ngari Tibet	Goat
XZ50	PX414625	2025.05	Ngari Tibet	Goat
XZ68	PX414626	2025.05	Ngari Tibet	Goat
XZ81	PX414627	2025.05	Ngari Tibet	Goat
XZ117	PX414628	2025.05	Ngari Tibet	Goat
XZ16	PX414629	2025.05	Ngari Tibet	Goat
GZ45	PV361470	2024.07	Zhangye Gansu	Simmental Beef Cattle
GZ51	PV361471	2024.07	Zhangye Gansu	Simmental Beef Cattle
GZ56	PV361472	2024.07	Zhangye Gansu	Simmental Beef Cattle
GZ57	PV361473	2024.07	Zhangye Gansu	Simmental Beef Cattle
GZ58	PV361474	2024.07	Zhangye Gansu	Simmental Beef Cattle
GZ60	PV361475	2024.07	Zhangye Gansu	Simmental Beef Cattle
GZ71	PV361476	2024.07	Zhangye Gansu	Simmental Beef Cattle
GZ73	PV361477	2024.07	Zhangye Gansu	Simmental Beef Cattle
GZ80	PV361478	2024.07	Zhangye Gansu	Simmental Beef Cattle
GZ81	PV361479	2024.07	Zhangye Gansu	Simmental Beef Cattle
GZ83	PV361480	2024.07	Zhangye Gansu	Simmental Beef Cattle
GZ94	PV361481	2024.07	Zhangye Gansu	Simmental Beef Cattle
GZ98	PV361482	2024.07	Zhangye Gansu	Simmental Beef Cattle
GZ99	PV361483	2024.07	Zhangye Gansu	Simmental Beef Cattle
JC79	PV361484	2024.07	Jinchang Gansu	Simmental Beef Cattle
LX39	PV361485	2024.07	Linxia Gansu	Simmental Beef Cattle
LX40	PV361486	2024.07	Linxia Gansu	Simmental Beef Cattle
LX42	PV361487	2024.07	Linxia Gansu	Simmental Beef Cattle
LX45	PV361488	2024.07	Linxia Gansu	Simmental Beef Cattle
LX46	PV361489	2024.07	Linxia Gansu	Simmental Beef Cattle
LX47	PV361490	2024.07	Linxia Gansu	Simmental Beef Cattle
LX48	PV361491	2024.07	Linxia Gansu	Simmental Beef Cattle
LX49	PV361492	2024.07	Linxia Gansu	Simmental Beef Cattle
LX51	PV361493	2024.07	Linxia Gansu	Simmental Beef Cattle
LX52	PV361494	2024.07	Linxia Gansu	Simmental Beef Cattle
LX53	PV361495	2024.07	Linxia Gansu	Simmental Beef Cattle
LX54	PV361496	2024.07	Linxia Gansu	Simmental Beef Cattle
QH70	PV361497	2024.07	Yushu Qinghai	Yak
QH73	PV361498	2024.07	Yushu Qinghai	Yak
QH79	PV361499	2024.07	Yushu Qinghai	Yak
QH102	PV361500	2024.07	Yushu Qinghai	Yak
QH103	PV361501	2024.07	Yushu Qinghai	Yak
WW49	PV361502	2024.07	Wuwei Gansu	Simmental Beef Cattle
WW1	PV361503	2024.07	Wuwei Gansu	Simmental Beef Cattle
WW24	PV361504	2024.07	Wuwei Gansu	Simmental Beef Cattle
WW76	PV361505	2024.07	Wuwei Gansu	Simmental Beef Cattle
WW89	PV361506	2024.07	Wuwei Gansu	Simmental Beef Cattle
WW92	PV361507	2024.07	Wuwei Gansu	Simmental Beef Cattle
ZY12	PV361508	2024.07	Zhangye Gansu	Simmental Beef Cattle
ZY205	PV361509	2024.07	Zhangye Gansu	Simmental Beef Cattle
ZY235	PV361510	2024.07	Zhangye Gansu	Simmental Beef Cattle
GZ42	PV361511	2024.07	Zhangye Gansu	Simmental Beef Cattle
GZ46	PV361512	2024.07	Zhangye Gansu	Simmental Beef Cattle
GZ50	PV361513	2024.07	Zhangye Gansu	Simmental Beef Cattle
GZ53	PV361514	2024.07	Zhangye Gansu	Simmental Beef Cattle
GZ69	PV361515	2024.07	Zhangye Gansu	Simmental Beef Cattle
GZ77	PV361516	2024.07	Zhangye Gansu	Simmental Beef Cattle
GZ82	PV361517	2024.07	Zhangye Gansu	Simmental Beef Cattle
GZ85	PV361518	2024.07	Zhangye Gansu	Simmental Beef Cattle
GZ89	PV361519	2024.07	Zhangye Gansu	Simmental Beef Cattle
GZ90	PV361520	2024.07	Zhangye Gansu	Simmental Beef Cattle
QH87	PV361521	2024.07	Yushu Qinghai	Yak
WW97	PV361522	2024.07	Wuwei Gansu	Simmental Beef Cattle
GZ43	PV361220	2024.07	Zhangye Gansu	Simmental Beef Cattle
GZ39	PV342127	2024.07	Zhangye Gansu	Simmental Beef Cattle
