# Supplementary material for: Epidemiology and Genetic Diversity of Chlamydia pecorum in Cattle and Sheep from Western China
Source: Pathogens. 2025 Nov 27;14(12):1209. doi: 10.3390/pathogens14121209 (PMC12735864; doi:10.3390/pathogens14121209)
Supplement: Supplementary file 1 [file pathogens-14-01209-s001.zip › Supplementary material S3.xlsx]

## Sheet: Sheet1
isolate	gatA	oppA	hflX	gidA	enoA	hemN	fumC	ST
NX714	90	12	10	23	20	8	20	289
NX610	90	21	10	23	20	8	20	336
NX629	90	21	10	23	20	8	20	336
NX598	90	21	110	23	20	8	20	338
NX626	90	21	110	23	20	8	20	338
NX638	90	21	110	23	20	8	20	338
NX699	90	21	110	23	20	8	20	338
GZ59	90	21	110	23	20	8	20	338
LX40	90	21	110	23	20	8	20	338
LX42	90	21	110	23	20	8	20	338
LX45	90	21	110	23	20	8	20	338
LX46	90	21	110	23	20	8	20	338
LX48	90	21	110	23	20	8	20	338
LX49	90	21	110	23	20	8	20	338
LX54	90	21	110	23	20	8	20	338
WW1	21	21	10	23	66	8	9	360
GZ51	21	83	21	23	20	8	20	361
GZ50	21	12	10	23	99	8	20	362
GZ83	21	20	10	23	20	8	9	363
GZ89	21	92	10	23	99	8	20	364
NX486	21	12	22	23	20	8	20	365
GZ90	21	12	22	23	20	8	20	365
NX551	90	21	110	24	20	8	20	366
NX622	90	21	110	24	20	8	20	366
NX630	90	21	110	24	20	8	20	366
NX631	90	21	110	24	20	8	20	366
NX691	90	21	110	24	20	8	20	366
WW60	90	21	110	24	20	8	20	366
GZ85	31	21	110	23	20	8	20	367
WW49	21	12	10	114	30	8	20	368
GZ42	21	12	113	23	20	8	9	369
GZ45	21	12	113	23	20	8	9	369
GZ53	21	12	113	23	20	8	9	369
NX710	90	21	110	23	20	8	100	372
GZ99	90	21	110	23	20	8	100	372
GZ81	90	21	110	23	20	8	100	372
ZY205	91	12	10	24	119	8	99	373
NX649	21	12	113	23	20	8	20	374
GZ82	21	12	113	23	20	8	20	374
GZ80	21	97	114	24	20	8	20	375
QH87	21	12	10	23	118	8	20	376
ZY12	90	12	110	119	20	8	20	377
QH79	107	12	10	23	118	8	20	378
WW92	21	12	115	24	20	8	20	379
QH102	21	12	10	120	20	8	20	380
NX451	22	12	10	23	20	8	9	390
NX476	22	12	10	23	20	8	9	390
NX498	22	12	10	23	20	8	9	390
NX586	22	12	10	23	20	8	9	390
NX506	21	12	10	23	99	8	9	391
NX509	90	12	110	24	20	8	9	392
NX512	31	12	10	23	20	8	20	393
NX637	31	12	10	23	20	8	20	393
NX523	31	12	10	38	20	8	9	394
NX527	22	12	10	23	67	8	20	395
NX530	21	12	10	38	119	8	20	396
NX531	21	12	10	23	20	8	20	397
NX555	21	12	10	23	20	8	20	397
NX536	21	21	22	23	20	8	20	398
NX520	90	12	10	24	20	8	20	399
NX539	90	12	10	24	20	8	20	399
NX541	21	12	35	114	30	8	20	400
NX547	31	20	10	23	66	8	9	401
NX556	27	12	10	23	20	8	9	402
NX561	21	12	26	104	67	8	20	403
NX562	21	12	21	23	67	8	20	404
NX519	21	12	10	38	20	8	20	405
NX544	21	12	10	38	20	8	20	405
NX563	21	12	10	38	20	8	20	405
NX580	21	12	10	38	20	8	20	405
NX567	21	12	26	23	30	8	20	406
NX572	90	12	10	23	20	8	9	407
NX601	90	12	10	23	20	8	9	407
NX573	90	21	110	24	66	8	20	408
NX575	21	21	10	24	30	8	20	409
NX581	90	12	10	114	20	8	20	410
NX583	91	12	26	38	20	8	20	411
NX588	21	12	10	23	20	8	9	412
NX593	21	12	10	23	30	8	9	413
NX537	90	12	110	23	20	8	20	414
NX599	90	12	110	23	20	8	20	414
NX608	90	12	110	24	20	8	20	415
NX497	31	12	10	23	20	8	9	416
NX625	31	12	10	23	20	8	9	416
NX640	31	12	10	23	99	8	9	417
NX647	30	12	10	24	30	8	20	418
NX650	31	20	10	24	20	8	9	419
NX652	31	12	23	24	99	8	20	420
NX694	22	12	114	23	20	8	9	421
NX697	94	12	114	23	30	8	20	422
NX706	94	20	21	24	30	8	20	423
NX709	21	12	10	24	18	8	9	424
GSN1 4	22	12	10	38	20	8	92	425
GSN1 5	22	12	10	38	20	8	92	425
GSN1 25	22	12	10	38	20	8	92	425
GSN1 26	22	12	10	38	20	8	92	425
GSN1 27	22	12	10	38	20	8	92	425
GSN1 38	22	12	10	38	20	8	92	425
GSN1 47	22	12	10	38	20	8	92	425
GSN1 62	22	12	10	38	20	8	92	425
GSN2 23	22	12	10	38	20	8	92	425
GSN2 32	22	12	10	38	20	8	92	425
GSN1 19	21	12	10	38	20	8	92	426
GSN1 37	21	12	10	24	99	8	20	426
GSN1 48	21	12	10	24	99	8	20	426
GSN2 42	21	12	10	24	99	8	20	426
GSN2 85	21	12	10	24	99	8	20	426
GSN1 23	90	12	110	23	20	8	92	427
GSN1 82	21	21	10	23	99	8	20	427
GSN1 84	22	12	10	24	119	8	20	428
GSN2 36	22	12	10	38	99	8	20	429
GSN2 80	22	12	10	23	99	8	9	430
NX419	21	21	35	23	30	8	9	431
NX432	22	12	10	23	20	8	20	432
NX433	21	12	10	24	20	8	9	433
NX499	90	12	23	23	20	8	20	434
NX516	22	12	21	24	20	8	20	435
NX522	21	12	10	24	66	8	9	436
NX535	22	83	10	23	66	8	9	437
NX574	21	21	110	24	20	8	20	438
NX579	91	21	26	38	20	8	20	439
NX606	90	20	10	23	20	8	20	440
NX619	90	20	10	23	20	8	20	440
NX651	90	20	10	23	20	8	20	440
NX617	30	21	10	23	18	8	9	441
NX690	31	83	10	24	30	8	100	442
GSN1 71	21	12	10	114	99	8	20	443
GSN1 83	21	12	23	24	99	8	20	444
GSN2 16	21	12	10	24	20	8	92	445
GSN2 35	21	21	10	24	18	8	20	446
XZ169	21	12	23	23	20	8	20	447
XZ191	21	12	23	23	20	8	20	447
NX475	94	12	26	114	30	8	20	448
NX702	21	21	10	24	18	8	9	449
NX420	90	12	10	24	30	8	9	450
GSN1 35	90	12	10	38	20	8	20	451
NX510	94	12	10	23	120	8	20	452
NX538	94	12	10	23	120	8	20	452
NX560	94	12	10	23	120	8	20	452
NX521	21	12	10	123	20	8	20	453
NX515	31	99	10	23	20	8	20	454
NX546	31	99	10	23	20	8	20	454
NX552	31	99	10	23	20	8	20	454
NX587	31	99	10	23	20	8	20	454
NX559	94	12	10	38	120	8	20	455
NX589	21	12	26	123	20	8	20	456
NX590	21	100	10	24	30	8	20	457
NX592	21	12	110	123	20	8	20	458
NX623	21	12	22	124	20	8	20	459
NX645	30	12	117	114	18	8	20	460
NX646	110	20	23	23	20	8	20	461
NX693	21	12	114	124	30	8	20	462
NX708	111	12	10	24	66	8	20	463
NX712	111	12	10	24	66	8	20	463
GSN1 10	90	21	110	23	121	8	20	464
GSN1 11	90	21	110	23	121	8	20	464
GSN1 12	90	21	110	23	121	8	20	464
GSN1 13	90	21	110	23	121	8	20	464
GSN1 14	90	21	110	23	121	8	20	464
GSN1 15	90	21	110	23	121	8	20	464
GSN1 22	22	21	110	23	121	8	92	465
XZ16	31	12	118	122	28	8	9	466
XZ47	31	12	118	122	28	8	9	466
XZ50	31	12	118	122	28	8	9	466
XZ81	31	12	118	122	28	8	9	466
XZ117	31	12	118	122	28	8	9	466
NX632	110	20	21	23	20	8	20	467
NX456	31	12	110	23	20	92	9	468
NX496	90	99	22	24	20	8	20	469
NX500	21	12	10	24	20	92	20	470
NX585	21	12	10	24	20	92	20	470
NX507	90	12	35	125	20	8	20	471
NX452	90	20	35	23	20	91	20	472
NX550	21	12	22	23	122	8	9	473
NX565	21	99	10	24	20	8	20	474
NX582	31	12	10	123	20	8	20	475
NX692	21	12	10	126	20	8	9	476
NX711	21	12	35	126	20	8	20	477
GSN1 17	21	12	10	24	99	93	20	478
GSN2 34	22	12	10	38	121	8	20	479
GSN1 34	90	21	10	127	20	8	20	480
NX543	112	12	10	38	119	8	9	481
